# Supplementary material for: Citizen science enhances understanding of sea turtle distribution in the Gulf of California
Source: PeerJ. 2024 Nov 4;12:e18203. doi: 10.7717/peerj.18203 (PMC11542562; doi:10.7717/peerj.18203)
Supplement: Supplemental Information 1 [file peerj-12-18203-s001.csv]

Site Name	Date	Latitude	Longitude	Status	Observation	Figure
MALECON	Dec-19	24.171625	-110.307313	dead	Stranded	N/A
CAJETE	Aug-18	24.25768	-110.548698	dead	Bycatch	N/A
BASTILLA	Sep-22	24.30387	-110.524304	dead	Bycatch	4
DUNA	Jan-19	24.247937	-110.597818	dead	Stranded	8
MOGOTE	Jul-18	24.18886	-110.48245	dead	Stranded	5
CICIMAR	Jun-18	24.14145	-110.351976	dead	Stranded	7
SAN JUAN DE LA COSTA	Feb-19	24.342694	-110.669183	dead	Stranded	N/A
MOGOTE 2	Nov-20	24.180556	-110.440833	dead	Stranded	6
EL BAJO	Jul-18	24.6146	-110.3652	live	Swimming	10
FANG MING	Jul-22	24.4303	-110.3744	live	Swimming	9
